# Supplementary material for: In Vitro Effect of Ferruginol, Tanshinone, and Carnosol Analogues on the Proliferation of Three Breast Cancer Cell Lines
Source: Molecules. 2025 Jun 10;30(12):2529. doi: 10.3390/molecules30122529 (PMC12195677; doi:10.3390/molecules30122529)
Supplement: Supplementary file 1 [file molecules-30-02529-s001.zip]

Archive with 1 entries (1 files):
- molecules-3685214-supplementary.pdf
